# Supplementary material for: PCM1 is necessary for focal ciliary integrity and is a candidate for severe schizophrenia
Source: Nat Commun. 2020 Nov 19;11:5903. doi: 10.1038/s41467-020-19637-5 (PMC7677393; doi:10.1038/s41467-020-19637-5)
Supplement: Supplementary file 3 — Source Data [file 41467_2020_19637_MOESM3_ESM.xlsx]

## Sheet: Statistics
Figure 1: Anatomical data in P90 mice.
Experiment	Stat Test	Parameter	DF	Statistic	p-value
Brain weight	t-test	Genotype	1,8	2.3077	0.0498675
Brain volume	t-test	Genotype	1,8	2.3077	0.049868
Lateral ventricle volume (stereology)	t-test	Genotype	1,4	2.84504	0.046629
Lateral ventricle volume (MRI)	t-test	Genotype	1,4	3.10692	0.035979
Cortex volume	t-test	Genotype	1,4	3.1222	0.035451
Cortical neuron density	t-test	Genotype	1,4	2.87417	0.045278
Striatum volume	t-test	Genotype	1,4	3.41627	0.026872
Figure 2: Behavioral experiments with P90-P120 mice.
Experiment	Stat Test	Parameter	DF	Statistic	p-value
Open field	RMANOVA	Time	11539	34.865	<0.001
		Genotype	1,49	4.451	0.04
Open field	t-test	Genotype	1,49	2.11	0.04
Open field	ANOVA	Treatment	1,49	8.367	0.006
(phencyclidine)		Genotype	1,49	8.361	0.006
Prepulse inhibition	RMANOVA	Prepulse intensity	2,42	19.807	<0.001
		Genotype	1,21	7.434	0.013
Water maze (acquisition)	RMANOVA	Day	1,19	84.253	<0.001
(swim distance)		Day x Genotype	1,19	5.394	0.031
Water maze (probe)	RMANOVA	Day	1,19	4.689	0.042
(swim distance)		Day x Quadrant	1,19	11.71	0.003
		Day x Quadrant x Genotype	1,19	10.684	0.004
NORM1	RMANOVA	Test phase	2,40	24.907	<0.001
		Genotype	1,20	12.639	0.002
		Test phase x Genotype	2,40	4.191	0.022
Anhedonia (P90 water)	t-test	Genotype	1,66	0.1086	0.9138
Anhedonia (P90 1% sucrose)	t-test	Genotype	1,66	2.6851	<0.001
Anhedonia (P90 sucrose)	t-test	Genotype	1,66	3.2275	0.0019
Anhedonia (P90 15mM quinine)	t-test	Genotype	1,66	0.601	0.5499
Anhedonia (P90 30 mM quinine)	t-test	Genotype	1,66	0.9852	0.3281
1NORM, novel object recognition memory.
Figure 3: Abnormal cilia frequencies
Experiment	Stat Test	Parameter	DF	Statistic	p-value
Cilia structure, P21 AMYG	t-test	Genotype	1,4	14.2065	< 0.001
Cilia structure, P21 PL	t-test	Genotype	1,4	2.6079	0.1209
Cilia structure, P40 CA1	t-test	Genotype	1,4	33.2643	< 0.001
Cilia structure, P40 AMYG	t-test	Genotype	1,4	15.4694	0.0042
Cilia structure, P40 PL	t-test	Genotype	1,4	14.4656	0.0047
Cilia structure, P90 CA1	t-test	Genotype	1,4	16.6498	0.0036
Cilia structure, P90 AMYG	t-test	Genotype	1,4	18.0145	0.0031
Cilia structure, P90 PL	t-test	Genotype	1,5	28.3998	0.0012
Fig. 4: Experiments with antipsychotic drugs with adult mice.
Experiment	Stat Test	Parameter	DF	Statistic	p-value
D2R binding (Bmax)	t-test	Genotype	15	2.95223	0.01
D2R binding (Kd)	t-test	Genotype	15	3.42615	0.004
Prepulse inhibition	RMANOVA	Prepulse intensity (PI)	2138	66.1	<0.001
(haloperidol)		Treatment	2,69	4.198	0.019
		Genotype	1,69	107.594	<0.001
		Prepulse intensity x Genotype	2138	12.281	<0.001
Prepulse inhibition	RMANOVA	Prepulse intensity (PI)	2142	68.592	<0.001
(clozapine)		Genotype	1,71	74.316	<0.001
		Prepulse intensity x Genotype	2142	10.318	<0.001
Calalepsy	RMANOVA	Pre-/Post-injection	1111	470.929	<0.001
(haloperidol)		Treatment	5111	67101	<0.001
		Genotype	1111	18.924	<0.001
		Pre-/Post- x Treatment	5111	63.676	<0.001
		Pre-/Post- x Genotype	1111	21.988	<0.001
		Treatment x Genotype	5111	3.968	0.002
		Pre-/Post- x Treat x Geno	5111	3.98	0.002
Supplemental Figures 1 and 2: Continued anatomical data
Experiment	Stat Test	Parameter	DF	Statistic	p-value
Pcm1 expression	t-test	Genotype	1,12	7.0746	< 0.00001
Cortical layer thickness
Rostral I	t-test	Genotype	1,4	1.98265	0.118442
Rostral II/III-IV	t-test	Genotype	1,4	1.36896	0.242849
Rostral V	t-test	Genotype	1,4	1.05264	0.35189
Rostral VI	t-test	Genotype	1,4	1.01849	0.366035
Rostral Total	t-test	Genotype	1,4	0.78542	0.47612
Central I	t-test	Genotype	1,4	0.59349	0.584787
Central II/III-IV	t-test	Genotype	1,4	0.239032	0.822829
Central V	t-test	Genotype	1,4	1.84119	0.139406
Central VI	t-test	Genotype	1,4	0.58666	0.588942
Central Total	t-test	Genotype	1,4	0.136362	0.898122
Caudal I	t-test	Genotype	1,4	1.29607	0.264674
Caudal II/III-IV	t-test	Genotype	1,4	0.156571	0.883168
Caudal V	t-test	Genotype	1,4	0.50662	0.63907
Caudal VI	t-test	Genotype	1,4	0.71878	0.512025
Caudal Total	t-test	Genotype	1,4	0.59466	0.584076
Hippocampus layer thickness	-	-	-	-	-
CAI	t-test	Genotype	1,4	0.82657	0.454933
CA3b	t-test	Genotype	1,4	0.36042	0.736759
CA3a	t-test	Genotype	1,4	0.252982	0.812751
Rostral VI	t-test	Genotype	1,4	1.01849	0.366035
CA3b	t-test	Genotype	1,4	0.36042	0.736759
Hippocampus volume	t-test	Genotype	1,4	1.21755	0.290308
Hippocampus SP:TP	t-test	Genotype	1,4	3.11821	0.035588
Supplementary Fig. 3: Developmental PPI null and startle activities in Pcm1-/- mice.
Experiment	Stat Test	Parameter	DF	Statistic	p-value
Null activity (P21)	t-test	Genotype	1,23	4.014	<0.001
Pulse activity (P90)	t-test	Genotype	1,21	3.418	0.003
Null activity (P40)	t-test	Genotype	1,12	0.86	0.4
Pulse activity (P40)	t-test	Genotype	1,11	0.93	0.373353
Supplementary Fig. 4: Developmental numbers and duration of object contacts in Pcm1-/- mice.
Experiment	Stat Test	Parameter	DF	Statistic	p-value
Time with objects (P21)	RMANOVA	Test phase	1,23	6.997	0.014
		Genotype	1,23	10.907	0.003
		Test phase x Genotype	1,23	4.387	0.047
Time with objects (P40)	RMANOVA	Test phase	1,18	20.698	<0.001
# Object contacts (P21)	RMANOVA	Test phase	1,23	4.947	0.036
		Test phase x Genotype	1,23	6.061	0.022
Supplementary Fig. 6: Experiments with P21 and P40 mice.
Experiment	Stat Test	Parameter	DF	Statistic	p-value
Open field (P21)	t-test	distance	1,26	0.1258	0.9008
Open field (P40)	t-test	distance	1,26	0.8834	0.3851
Prepulse inhibition (P21)	RMANOVA	Prepulse intensity	2,46	20.197	<0.001
Prepulse inhibition (p40)	RMANOVA	Prepulse intensity	2,26	28.697	<0.001
		Genotype	1,13	18.689	<0.001
NORM1 (P21)	RMANOVA	Test phase	2,46	26.579	<0.001
NORM1 (P40)	RMANOVA	Test phase	3,36	21.884	<0.001
		Genotype	1,18	14.824	0.001
		Test phase x Genotype	2,36	4.867	0.013
Anhedonia (P40 water)	t-test	Genotype	1,24	1.52346	0.140714
Anhedonia (P40 sucrose)	t-test	Genotype	1,24	0.907137	0.373353
1NORM, novel object recognition memory.
Supplementary Fig. 11: Experiments with antipsychotic drugs with adult mice.
Experiment	Stat Test	Parameter	DF	Statistic	p-value
Null activity (haloperidol)	ANOVA	Treatment x Genotype	2,69	79.022	0.007
Pulse activity	ANOVA	Treatment	2,69	3.128	0.05
(haloperidol)		Genotype	1,69	44.665	<0.001
Pulse activity (clozapine)	ANOVA	Genotype	1,71	22.561	<0.001

## Sheet: 1C
Lateral ventricle volume (stereology)
PCM1 KO			area
9728.1			um^2	volume (um^3)	Volume (uL)
2	0	5614	89824	0	0			Con	PCM1_KO
4	140	23876	382016	33028800	0.0330288		1	1.8502	3.93506
6	280	36541	584656	67667040	0.067667		2	1.88301	3.84575
8	420	47686	762976	94334240	0.0943342		3	0.465876	2.34884
10	560	51958	831328	111601280	0.111601
12	700	60573	969168	126034720	0.126035			1.3997	3.37655
14	840	69516	1112256	145699680	0.1457			0.467006	0.514502
16	980	69505	1112080	155703520	0.155704				0.0466293
18	1120	81740	1307840	169394400	0.169394
20	1260	106058	1696928	210333760	0.210334
22	1400	160306	2564896	298327680	0.298328			Volume (uL)	STERR
24	1540	138431	2214896	334585440	0.334585		WT	1.3997	0.467006
26	1680	105591	1689456	273304640	0.273305		PCM1 -/-	3.37655	0.514502
28	1820	64791	1036656	190827840	0.190828
30	1960	50250	804000	128845920	0.128846
32	2100	42962	687392	104397440	0.104397
34	2240	59613	953808	114884000	0.114884
36	2380	88714	1419424	166126240	0.166126
38	2520	118920	1902720	232550080	0.23255
40	2660	101529	1624464	246902880	0.246903
42	2800	71456	1143296	193743200	0.193743
44	2940	62893	1006288	150470880	0.150471
46	3080	53096	849536	129907680	0.129908
48	3220	46035	736560	111026720	0.111027
50	3360	26681	426896	81441920	0.0814419
52	3500	13331	213296	44813440	0.0448134
54	3640	1862	29792	17016160	0.0170162
56	3780			2085440	0.00208544
58	3920			0	0
60	4060				0
				3935055040	3.93506
PCM1 KO
9728.2			um^2	volume (um^3)	Volume (uL)
8	0	7412	118592	0	0
10	140	16832	269312	27153280	0.0271533
12	280	40459	647344	64165920	0.0641659
14	420	44160	706560	94773280	0.0947733
16	560	56267	900272	112478240	0.112478
18	700	57471	919536	127386560	0.127387
20	840	68001	1088016	140528640	0.140529
22	980	78473	1255568	164050880	0.164051
24	1120	95128	1522048	194433120	0.194433
26	1260	127889	2046224	249779040	0.249779
28	1400	165945	2655120	329094080	0.329094
30	1540	158847	2541552	363767040	0.363767
32	1680	127200	2035200	320372640	0.320373
34	1820	72964	1167424	224183680	0.224184
36	1960	59706	955296	148590400	0.14859
38	2100	47710	763360	120305920	0.120306
40	2240	44691	715056	103489120	0.103489
42	2380	52469	839504	108819200	0.108819
44	2520	65592	1049472	132228320	0.132228
46	2660	64197	1027152	145363680	0.145364
48	2800	77902	1246432	159150880	0.159151
50	2940	65817	1053072	160965280	0.160965
52	3080	63629	1018064	144979520	0.14498
54	3220	34531	552496	109939200	0.109939
56	3360	19987	319792	61060160	0.0610602
58	3500	7280	116480	30539040	0.030539
60	3640		0	8153600	0.0081536
62	3780			0	0
64	3920			0	0
66	4060				0
				3845750720	3.84575
Con
9740.2			um^2	volume (um^3)	Volume (uL)
10	0	4034	64544	0	0
12	140	7750	124000	13198080	0.0131981
14	280	20297	324752	31412640	0.0314126
16	420	12753	204048	37016000	0.037016
18	560	15201	243216	31308480	0.0313085
20	700	19066	305056	38379040	0.038379
22	840	42625	682000	69093920	0.0690939
24	980	108143	1730288	168860160	0.16886
26	1120	119605	1913680	255077760	0.255078
28	1260	96516	1544256	242055520	0.242056
30	1400	88454	1415264	207166400	0.207166
32	1540	42875	686000	147088480	0.147088
34	1680	29276	468416	80809120	0.0808091
36	1820	27324	437184	63392000	0.063392
38	1960	22357	357712	55642720	0.0556427
40	2100	16528	264448	43551200	0.0435512
42	2240	23808	380928	45176320	0.0451763
44	2380	106562	1704992	146014400	0.146014
46	2520	117546	1880736	251000960	0.251001
48	2660	80375	1286000	221671520	0.221672
50	2800	40019	640304	134841280	0.134841
52	2940	9491	151856	55451200	0.0554512
54	3080		0	10629920	0.0106299
56	3220		0	0	0
58	3360		0	0	0
60	3500		0	0	0
62	3640		0	0	0
64	3780			0	0
66	3920			0	0
68	4060				0
				2348837120	2.34884
PCM1 KO
9740.4			um^2	volume (um^3)	Volume (uL)
5	0	41652	666432	0	0
7	140	62308	996928	116435200	0.116435
9	280	135003	2160048	220988320	0.220988
11	420	145236	2323776	313867680	0.313868
13	560	66768	1068288	237444480	0.237444
15	700	43369	693904	123353440	0.123353
17	840	23052	368832	74391520	0.0743915
19	980	10708	171328	37811200	0.0378112
21	1120	7066	113056	19906880	0.0199069
23	1260	4548	72768	13007680	0.0130077
25	1400	5622	89952	11390400	0.0113904
27	1540	6926	110816	14053760	0.0140538
29	1680	45688	731008	58927680	0.0589277
31	1820	61676	986816	120247680	0.120248
33	1960	89002	1424032	168759360	0.168759
35	2100	69273	1108368	177268000	0.177268
37	2240	22323	357168	102587520	0.102588
39	2380	6590	105440	32382560	0.0323826
41	2520		0	7380800	0.0073808
43	2660		0	0	0
45	2800		0	0	0
47	2940		0	0	0
49	3080		0	0	0
51	3220		0	0	0
53	3360		0	0	0
55	3500		0	0	0
57	3640		0	0	0
59	3780			0	0
61	3920			0	0
63	4060				0
				1850204160	1.8502
Con
9740.5			um^2	volume (um^3)	Volume (uL)
14	0	10739	171824	0	0
16	140	14428	230848	28187040	0.028187
18	280	20112	321792	38684800	0.0386848
20	420	20973	335568	46015200	0.0460152
22	560	16114	257824	41537440	0.0415374
24	700	38986	623776	61712000	0.061712
26	840	87793	1404688	141992480	0.141992
28	980	106261	1700176	217340480	0.21734
30	1120	114035	1824560	246731520	0.246732
32	1260	61201	979216	196264320	0.196264
34	1400	45844	733504	119890400	0.11989
36	1540	31165	498640	86250080	0.0862501
38	1680	16031	256496	52859520	0.0528595
40	1820	27045	432720	48245120	0.0482451
42	1960	74908	1198528	114187360	0.114187
44	2100	48386	774176	138089280	0.138089
46	2240	9545	152720	64882720	0.0648827
48	2380	3562	56992	14679840	0.0146798
50	2520	2932	46912	7273280	0.00727328
52	2660	4246	67936	8039360	0.00803936
54	2800	32302	516832	40933760	0.0409338
56	2940	23737	379792	62763680	0.0627637
58	3080	23167	370672	52532480	0.0525325
60	3220	12485	199760	39930240	0.0399302
62	3360		0	13983200	0.0139832
64	3500		0	0	0
66	3640		0	0	0
68	3780			0	0
70	3920			0	0
72	4060				0
				1883005600	1.88301
Con
9740.5			um^2	volume (um^3)	Volume (uL)
16	0	3055	48880	0	0
18	140	2343	37488	6045760	0.00604576
20	280	4147	66352	7268800	0.0072688
22	420	5761	92176	11096960	0.011097
24	560	4952	79232	11998560	0.0119986
26	700	7425	118800	13862240	0.0138622
28	840	63864	1021824	79843680	0.0798437
30	980	51287	820592	128969120	0.128969
32	1120	18712	299392	78398880	0.0783989
34	1260	18322	293152	41478080	0.0414781
36	1400	13845	221520	36027040	0.036027
38	1540	13317	213072	30421440	0.0304214
40	1680	2478	39648	17690400	0.0176904
42	1820		0	2775360	0.00277536
44	1960		0	0	0
46	2100		0	0	0
48	2240		0	0	0
50	2380		0	0	0
52	2520		0	0	0
54	2660		0	0	0
56	2800		0	0	0
58	2940		0	0	0
60	3080		0	0	0
62	3220		0	0	0
64	3360		0	0	0
66	3500		0	0	0
68	3640		0	0	0
70	3780			0	0
72	3920			0	0
74	4060				0
				465876320	0.465876

## Sheet: 1F
Lateral ventricle volume (MRI)
		PCM1 KO	WT
	Voxels	71155	13793			Volume (voxels)	STERR
	Voxels	74111	17409		PCM1 -/-	99816	27196.4
	Voxels	154182	14547		WT	15249.7	1101.39
	Volume (voxels)	99816	15249.7
	STERR	27196.4	1101.39			Volume (normalized)	STERR
					WT	1	0.0722238
					PCM1 -/-	6.54545	1.78341

## Sheet: 1G
Brain mass
	Mouse	Genotype	Mouse Weight (g)	Brain weight (mg)
	1	WT	30.5	570
	2	WT	23.9	583
	3	WT	26.13	505.4
	4	WT	22.11	509.2
	1	PCM1 -/-	25.9	492.7
	2	PCM1 -/-	19.3	506.9
	3	PCM1 -/-	26	509.9
	4	PCM1 -/-	25.4	515
	5	PCM1 -/-	18.2	507.1
	6	PCM1 -/-	18.4	470.5
			WT	PCM1 -/-
		Average	541.9	500.35
		STERR	20.1667	6.69287

## Sheet: 1H
Brain volume
	Mouse	Genotype	Brain volume (mm^2)
	1	WT	547.445
	2	WT	559.931
	3	WT	485.401
	4	WT	489.051
	1	PCM1 -/-	473.204
	2	PCM1 -/-	486.842
	3	PCM1 -/-	489.723
	4	PCM1 -/-	494.622
	5	PCM1 -/-	487.034
	6	PCM1 -/-	451.882
		WT	PCM1 -/-
	Average	520.457	480.551
	STERR	19.3687	6.42803

## Sheet: 1J
Cortex volume
	genotype	Voxels				voxels
	PCM1 KO	809130			WT	904277	28884.7
	PCM1 KO	766573			PCM1-/-	799617	17010.3
	PCM1 KO	823148
						normalized
	WT	886573			WT	1	0.0319423
	WT	865507			PCM1-/-	0.884261	0.018811
	WT	960752

## Sheet: 1M
Striatum volume
			striatum volume
	genotype		Voxels	normalized			Voxels
	Con	s65241	164551	0.995007		WT	165377	965.389
	con	s65245	164278	0.993357		PCM1-/-	137016	7437.54
	con		167301	1.01164
	PCM1 KO	s65243	143631	0.868508			normalized
	PCM1 KO	s65249	146790	0.88761		Con	1	0.00583751
	PCM1 KO	s65251	120626	0.729402		PCM1 -/-	0.828507	0.0449733

## Sheet: 2AB
Open field test P90
	1=WT, 3=Mutant	Distance (cm) for each 5 min interval in open field
Mouse	Genotype	D05	D10	D15	D20	D25	D30	D35	D40	D45	D50	D55	D60	RMANOVA - BSE Distance rate (cm/5 min - 1 hr)	Cumulative Distance Moved (cm)
24.1	1	340.37	118.13	114.74	78	111.18	85.7	93.44	82.87	76.38	12.93	38.51	29.95	98.5167	1182.2
25.2	1	318.69	231.49	197.98	189.79	57.91	52.3	96.4	130.07	77.13	110.27	47.04	83.66	132.727	1592.73
27.4	3	450	350	319	377	290	416	262	423	288	287	122	206	315.833	3790
27.5	3	314	307	323	312	271	207	256	300	265	173	63	104	241.25	2895
28.4	3	402.603	306.05	243.957	179.157	221.683	307.007	241.613	227.297	177.92	152.68	147.213	155.16	230.195	2762.34
29.2	3	202.312	135.922	116.7	119.948	126.464	98.752	140.596	137.662	142.56	137.102	91.334	54.338	125.308	1503.69
29.3	1	149.89	79.18	119.55	37.46	41.99	45.93	50.94	22.67	0	31.77	25.7	0	50.4233	605.08
29.4	3	233.14	161.94	184.77	184.62	182.73	307.79	178.06	216.81	65.17	136.38	73.02	69.93	166.197	1994.36
29.5	3	150.1	191.11	186.22	77.28	99.79	29.31	114.27	66.97	16.55	42.55	109.61	28.64	92.7	1112.4
29.6	1	146.37	117.36	96.51	113.47	16.86	171.85	105.23	114.81	90.19	82.72	145.51	14.08	101.247	1214.96
36.3	1	289.27	170.57	89.47	255.19	171.43	113.94	354.24	134.46	109.88	93.05	25.04	184.38	165.91	1990.92
36.5	3	326.717	206.847	222.202	188.847	154.78	217.655	163.827	165.655	135.61	169.505	172.925	160.655	190.436	2285.23
36.6	3	226.64	130.66	224.05	104.07	172.66	194.87	185.66	134.9	104.61	188.61	192.05	110.64	164.118	1969.42
37.1	3	244.67	140.05	133.71	184.84	141.66	66.65	65.13	67.28	40.42	86.33	41.9	84.95	108.132	1297.59
37.2	1	321.58	87.75	102.24	170.36	32.52	46.82	81.26	8.82	140.42	144.95	16.28	69.39	101.866	1222.39
37.3	3	231.72	176.83	163.76	174.43	150.24	130.65	72.02	76.01	137.64	76.25	86.77	207.65	140.331	1683.97
37.4	3	116.38	81.31	115.65	54.35	58.67	59.14	52.98	48.22	53.83	13.74	67.33	34.49	63.0075	756.09
38.1	1	496.74	279	331.95	298.28	262.12	178.17	291.99	92.47	173.18	159	17.38	113.03	224.442	2693.31
40.1	3	260.67	229.87	214.7	232.61	164.46	221.83	255.26	193.47	108.47	91.51	70.43	57.18	175.038	2100.46
40.3	3	371.74	170.59	276.99	332.11	164.34	374.6	160.74	156.56	199.29	166.92	156.23	228.72	229.903	2758.83
41.1	3	257.78	298.14	235.21	158.34	228.08	294.14	196.5	280.33	186.2	76.55	121.28	174.91	208.955	2507.46
41.3	1	287.02	274.53	245.13	242.5	278.92	232.01	202.08	252.72	268.91	210.89	298.67	192.07	248.787	2985.45
41.5	1	200.66	153.86	79.82	194.92	65.67	83.31	185.52	78.35	181.89	160.74	175.04	5.81	130.466	1565.59
41.6	3	288.2	323.32	287.88	338.01	585.68	354.71	493.42	364.52	248.86	461.56	442.95	73.9	355.251	4263.01
42.1	3	129	68.08	73.89	81.84	81.24	91.98	127.48	31.09	76.98	104.16	92.51	135.3	91.1292	1093.55
42.2	3	491	358	414	242	295	296	244	289	263	183	144	16	269.583	3235
42.3	3	231.91	183.07	139.12	181.91	211.04	145.75	191.82	142.47	57.62	75.15	75.94	69.17	142.081	1704.97
42.4	1	308.18	228.87	206.13	194.25	190.03	108.67	159.31	103.22	43.64	117.22	107.38	51.93	151.569	1818.83
42.5	3	173.18	222.52	190.77	173.54	111.04	152.37	91.84	138.69	196.16	141.11	232.6	53.57	156.449	1877.39
42.6	1	161.49	178.79	34.72	92.34	173.42	14.41	82.68	92.45	127.96	139.59	36.03	147.4	106.773	1281.28
42.7	3	562.85	549.23	484.5	390.76	352.3	395.61	428.26	276.26	173.81	233.77	90.98	94.67	336.083	4033
43.1	1	476	500	475	314	451	397	330	422	329	382	151	248	372.917	4475
43.2	1	490.5	520.5	425.5	342	419.5	307	291.5	294	310.5	315	165	248	344.083	4129
43.6	1	167.78	238.37	224.09	210.67	180.39	222.45	192.65	209.61	160.34	152.92	139.56	135.36	186.183	2234.19
46.2	3	538.41	408.83	479.64	404.78	481.39	453.65	419.75	301.35	326.44	283.83	91.92	243.05	369.42	4433.04
46.3	3	608.49	451.06	498.38	605.38	602.15	710.55	753.86	722.35	762.55	584.72	566.15	252.04	593.14	7117.68
46.4	3	267.66	157.64	142.41	129.56	196.99	107.45	123.84	104.12	97.92	57.6	105.18	17.06	125.619	1507.43
48.1	3	452.07	325.37	285.38	145.21	116.84	187.54	149.62	72.76	71.37	98.23	100.12	49.5	171.168	2054.01
49.3	1	205.11	96.94	113.35	74.67	52.04	46.66	117.44	59.42	36.24	38.17	27.67	24.06	74.3142	891.77
49.4	1	257.96	98.2	108.4	113.8	96.62	86.9	119.17	62.08	167.82	67.17	53.83	10.13	103.507	1242.08
49.5	3	454.744	246.449	270.541	238.401	250.179	188.227	219.663	143.317	160.66	142.217	147.089	178.679	220.014	2640.17
49.6	1	366.03	162.98	192.46	164.48	138.6	56.73	115.95	54.98	73.11	22.97	6.38	17.2	114.322	1371.87
49.7	1	463.47	270.13	382.1	163.79	204.78	113.3	155.75	94.56	83.65	123.17	133.37	90.4	189.873	2278.47
50.4	3	462.33	538.61	551.34	723.68	648.72	365.7	280.66	218.27	250.38	198.96	339.76	490.07	422.373	5068.48
53.1	1	313.98	201.09	174.97	165.26	175.37	59.32	200.1	49.56	88.27	62.51	93.35	60.48	137.022	1644.26
53.4	1	238.32	217.52	254.04	176.84	160.81	118.57	134.99	119.77	55.97	172.83	51.8	17.78	143.27	1719.24
54.1	3	342.22	153.51	176.21	104.85	89.76	169.11	215.28	78.54	115.17	87.8	42.8	139.59	142.903	1714.84
54.2	1	335.25	143.5	201.35	78.87	213.77	166.26	40.48	100.63	59.01	119.83	30.29	89.73	131.581	1578.97
54.3	3	446.98	192.02	236.45	160.47	224.41	121.41	240.43	170.15	211.52	116.59	76.33	127.49	193.688	2324.25
56.6	3	726.99	359.27	246.33	239.81	289.27	278.67	325.77	329.11	225.71	395.25	343.57	200.15	329.992	3959.9
56.8	3	415.91	259.25	231.6	199.03	296.95	129.16	242.02	75.14	242.38	51.82	73.46	240.36	204.757	2457.08

## Sheet: 2C
OFT pharmacology			Distance moved (cm/5-min blocks)
Mouse	Genotype	Treatment	5	10	15	20	25	30	35	40	45	50	55	60	65	70	75	80	85	90	95	100	105	110	115	120	125	130	135	140	145	150	155	160	165	170	175	180	Baseline (0-60 min)	1-hr Post (61-120 min)	% Change - 1 Hr	Minutes 0-30	Baseline (30 min prior to injection)	1-hr Post (1-hr post injection)	% Change from 30min Pre-Injection	2-hr Post (2-hr post injection)	% Change 2hr Post to 30 min Pre-injection	90 min Post Injection	% Change 90 min Post to 30 min Baseline
24.1	WT	4 mg/kg Amphetamine	340.37	118.13	114.74	78	111.18	85.7	93.44	82.87	76.38	12.93	38.51	29.95	441.94	735.33	760.46	572.27	883.52	962.81	832.23	735.48	725.01	563.9	624.96	428.89	510.25	304.36	317.96	344.21	146.04	169.25	193.2	193.32	117.93	69.32	76.93	242.95	1182.2	8266.8	599.273	848.12	334.08	8266.8	2374.5	10709.6	3105.69	10058.9	2910.92
25.2	WT	4 mg/kg Amphetamine	318.69	231.49	197.98	189.79	57.91	52.3	96.4	130.07	77.13	110.27	47.04	83.66	481.98	294.1	377.61	356.99	312.35	318.59	323.31	438.39	377.93	444.73	313.01	442.15	410.86	309.01	364.71	447.39	276.69	313.17	392.02	389.07	323.15	181.72	272.42	192	1592.73	4481.14	181.35	1048.16	544.57	4481.14	722.877	8161.35	1398.68	6602.97	1112.51
29.6	WT	4 mg/kg Amphetamine	146.37	117.36	96.51	113.47	16.86	171.85	105.23	114.81	90.19	82.72	145.51	14.08	459.83	575.63	707.12	656.98	565.08	270.36	249.8	321.92	163.14	364.34	248.8	337.2	470.16	447.17	340.01	142.63	241.45	105.04	185.58	25.02	38.75	0	0	51.6	1214.96	4920.2	304.968	662.42	552.54	4920.2	790.469	6916.01	1151.68	6666.66	1106.55
36.3	WT	4 mg/kg Amphetamine	289.27	170.57	89.47	255.19	171.43	113.94	354.24	134.46	109.88	93.05	25.04	184.38	773.12	916.35	1107.17	1291.25	1207.6	1191.36	1031.39	1018.79	929.35	1082.51	636.53	850.87	906.09	845.96	1065.39	585.7	588.48	750.92	309.84	169.06	79.53	171.86	78.6	63.82	1990.92	12036.3	504.559	1089.87	901.05	12036.3	1235.81	17587.7	1851.91	16778.8	1762.14
37.2	WT	4 mg/kg Amphetamine	321.58	87.75	102.24	170.36	32.52	46.82	81.26	8.82	140.42	144.95	16.28	69.39	648.5	790.41	1055.83	1125.81	909.76	1061.07	986.96	882.48	928.68	835.06	911.64	935.27	859.57	625.86	741.81	320.9	655.64	482.52	226.62	191.78	148.67	120.9	93.6	66.3	1222.39	11071.5	805.723	761.27	461.12	11071.5	2301	15539.3	3269.91	14757.8	3100.42
38.1	WT	4 mg/kg Amphetamine	496.74	279	331.95	298.28	262.12	178.17	291.99	92.47	173.18	159	17.38	113.03	540.86	616.24	888.44	973.45	1144.5	865.68	810.29	674.12	435.15	476.28	456.21	532.23	439.18	314.72	365.8	241.81	145.17	308.6	284.33	419.59	418.7	433.39	400.19	47.37	2693.31	8413.45	212.383	1846.26	847.05	8413.45	893.265	12184.9	1338.51	10228.7	1107.57
42.4	WT	4 mg/kg Amphetamine	371.96	212.66	121.94	134.21	159.97	244.71	126.88	138.54	142.76	199.63	13.75	310.02	541.87	910.96	1122.66	1062.66	1088.48	1054.47	1204.8	1086.75	1064.44	901.6	913.34	716.69	295.46	0.9	0.9	27.23	47.01	27.91	0	1.8	0	0	25.36	0	2177.03	11668.7	435.993	1245.45	931.58	11668.7	1152.57	12095.3	1198.36	12068.1	1195.45
29.4	PCM1-KO	4 mg/kg Amphetamine	233.14	161.94	184.77	184.62	182.73	307.79	178.06	216.81	65.17	136.38	73.02	69.93	149.33	385.13	342.55	400.73	349.24	408.06	513.95	456.67	279.57	231.43	189.15	136.92	8.82	88.78	116.86	133.37	319.29	108.86	123.82	44.38	65.69	98.97	177.33	27.26	1994.36	3842.73	92.6799	1254.99	739.37	3842.73	419.73	5128.9	593.685	4618.71	524.682
29.5	PCM1-KO	4 mg/kg Amphetamine	150.1	191.11	186.22	77.28	99.79	29.31	114.27	66.97	16.55	42.55	109.61	28.64	128.58	55.72	25.23	193.04	263.09	281.61	340.71	368.23	347.9	369.96	294.07	271.02	245.31	178.95	203.25	184.21	128.31	137.7	229.3	143.03	190.1	217.76	104.78	183.65	1112.4	2939.16	164.218	733.81	378.59	2939.16	676.344	4901.86	1194.77	4016.89	961.013
36.5	PCM1-KO	4 mg/kg Amphetamine	326.717	206.847	222.202	188.847	154.78	217.655	163.827	165.655	135.61	169.505	172.925	160.655	329.525	653.997	840.9	916.158	932.852	917.79	858.653	820.398	790.472	764.038	742.49	717.17	764.64	663.673	663.577	654.092	440.75	462.728	353.277	269.255	343.748	235.602	225.053	#NULL!	2285.23	9284.44	306.281	1317.05	968.178	9284.44	858.961	14360.8	1383.29	12933.9	1235.9
36.6	PCM1-KO	4 mg/kg Amphetamine	226.64	130.66	224.05	104.07	172.66	194.87	185.66	134.9	104.61	188.61	192.05	110.64	283.12	251.13	293.9	426.44	413.58	505.08	464.34	465.23	461.28	372.73	391.87	281.28	324.3	194.99	188.31	189.6	161.11	143.3	99.9	108.23	150.4	107.03	84.38	#NULL!	1969.42	4609.98	134.078	1052.95	916.47	4609.98	403.015	6361.53	594.134	5811.59	534.128
37.1	PCM1-KO	4 mg/kg Amphetamine	244.67	140.05	133.71	184.84	141.66	66.65	65.13	67.28	40.42	86.33	41.9	84.95	121.43	396.82	729.14	903.88	687.15	575.33	827.1	1240.68	1168.2	1113.78	1176.92	1155.39	717.26	105.06	100.24	84.67	113.4	33.93	68.04	44.83	33.66	87.18	109.52	65.72	1297.59	10095.8	678.044	911.58	386.01	10095.8	2515.43	11593.6	2903.45	11250.4	2814.53
37.4	PCM1-KO	4 mg/kg Amphetamine	116.38	81.31	115.65	54.35	58.67	59.14	52.98	48.22	53.83	13.74	67.33	34.49	166.31	200.69	214.84	218.44	260	288.9	291.44	351.64	302.44	374.14	350.18	300.32	253.87	217.69	325.13	206.26	130.49	179.03	128.54	147.51	111.78	58.68	44.78	44.2	756.09	3319.34	339.014	485.5	270.59	3319.34	1126.7	5123.1	1793.31	4631.81	1611.74
39.3	PCM1-KO	4 mg/kg Amphetamine	392.41	262.77	91.63	60.63	67.77	80.78	69.49	168.27	90.21	116.36	131.47	39.01	558.72	2031.15	2444.77	2527.38	2575.61	2504.06	2327.75	2211.8	2124.38	2080.29	1853.01	1813.04	1890.09	1824.53	1746.2	1689.35	1123.92	1146.59	669.78	576.44	925.96	534.04	585	#NULL!	1570.8	25052	1494.85	955.99	614.81	25052	3974.75	37763.9	6042.36	34472.6	5507.04
40.3	PCM1-KO	4 mg/kg Amphetamine	371.74	170.59	276.99	332.11	164.34	374.6	160.74	156.56	199.29	166.92	156.23	228.72	445.01	332.71	560.04	575.92	543.32	540.35	592.7	550.33	554.22	569.15	626.28	628.11	642.99	559.79	449.39	416.83	435.05	362.96	324.82	140.53	57.25	102.23	146.83	#NULL!	2758.83	6518.14	136.265	1690.37	1068.46	6518.14	510.05	10156.8	850.603	9385.15	778.381
42.3	PCM1-KO	4 mg/kg Amphetamine	418.72	391	171.55	334.17	292.01	351.11	335.16	375.91	405.49	271.43	226.1	164.52	246.69	387.68	501.6	662.44	518.14	397.26	214.11	188.83	79.93	97.53	114.07	117.86	55.21	49.57	32.17	56.07	127.97	62.86	19.95	56.71	87.83	80.04	49.75	112.87	3737.17	3526.14	-5.64679	1958.56	1778.61	3526.14	98.2526	4204.27	136.38	3909.99	119.834
42.5	PCM1-KO	4 mg/kg Amphetamine	410.25	280.4	230.01	268.72	232.22	288.1	234.62	195.14	136.16	215.94	212.61	34.36	155.44	141.69	246.34	197.24	189.37	187.75	203.33	194.89	157.41	155.96	86.9	67.47	120.54	7.84	106.6	45.57	5.71	30.89	24.71	26.6	146.3	106.76	142.96	323.38	2738.53	1983.79	-27.56	1709.7	1028.83	1983.79	92.82	2748.27	167.126	2300.94	123.646
42.7	PCM1-KO	4 mg/kg Amphetamine	312.52	256.6	254.77	187.66	216.34	185.21	233.98	167.8	107.57	179.8	230.68	149.07	349.39	296.47	333.31	240.44	217.72	215.46	189.26	145.27	194.55	178.66	61.59	71.78	122.55	73.91	58.28	10.2	61.83	0	0.9	117.91	2.01	144.5	70.24	90.15	2482	2493.9	0.479452	1413.1	1068.9	2493.9	133.315	3156.23	195.278	2820.67	163.885
46.2	PCM1-KO	4 mg/kg Amphetamine	538.41	408.83	479.64	404.78	481.39	453.65	419.75	301.35	326.44	283.83	91.92	243.05	441.01	830.87	890.36	1024.81	1034.49	1022.07	1084.64	1172.84	1144.35	898.43	825.56	752.8	613.11	424.21	223.99	710.86	326.5	152.82	266	343.03	121.93	146.87	202.54	63.71	4433.04	11122.2	150.894	2766.7	1666.34	11122.2	567.465	14654.1	779.418	13573.7	714.583
46.3	PCM1-KO	4 mg/kg Amphetamine	608.49	451.06	498.38	605.38	602.15	710.55	753.86	722.35	762.55	584.72	566.15	252.04	521.04	682.91	785.92	815.15	893.08	789.63	733.64	537.63	591.03	481.69	432.14	267.66	281.46	305.53	246.18	417.83	555.98	498.14	654.24	321.06	280.32	191.01	365.25	345.2	7117.68	7531.52	5.81425	3476.01	3641.67	7531.52	106.815	11648.5	219.868	9836.64	170.113
25.2	WT	4 mg/kg PCP	241.96	145.4	175.82	209.64	151.14	215.55	127.21	51.98	166.73	166.53	242.35	62.78	305.61	129.61	510.7	472.37	267.14	207.27	154.17	37.22	160.91	94.79	63.74	99.89	88.72	120.54	38.49	96.88	125.05	57.98	1.9	114.85	161.84	77.2	79.66	5.81	1957.09	2503.42	27.9154	1139.51	817.58	2503.42	206.199	3466.53	323.999	3031.08	270.738
38.1	WT	4 mg/kg PCP	187.91	138.76	99.53	91.06	73.58	144.31	114.8	80.16	95.24	34.16	52.34	46.3	419.59	716.95	801.19	714.74	687.85	686.76	614.95	495.34	365.44	212.07	184.35	130.01	111.32	65.74	42.88	0	35.29	16.98	24.17	48.93	0	0.9	0	1.9	1158.15	6029.24	420.592	735.15	423	6029.24	1325.35	6375.45	1407.2	6301.45	1389.7
39.3	WT	4 mg/kg PCP	434.65	238.33	220.82	199.13	81.03	230.45	56.43	49.08	177.61	144.21	182.53	29.46	116.45	232.57	676.24	893.7	472.58	283.67	284	129.57	201.63	136.38	32.52	49.05	189.89	23.71	11.52	487.12	248.88	1.14	18.4	82.94	5.31	6.39	54.76	95.9	2043.73	3508.36	71.6646	1404.41	639.32	3508.36	448.764	4638.42	625.524	4470.62	599.277
40.2	WT	4 mg/kg PCP	314.5	222.44	140.82	189.62	128.68	126.05	200.35	205.27	202.65	222.05	196.57	81.82	187.15	101.28	102.59	243.38	235.84	157.85	155.83	149.36	63.71	191.34	68.2	133.71	88.7	131.24	12.14	79.92	26.79	2.01	27.66	26.61	21.2	0	2.69	0	2230.82	1790.24	-19.7497	1122.11	1108.71	1790.24	61.4705	2209.2	99.2586	2131.04	92.209
40.3	WT	4 mg/kg PCP	394.68	340.19	265.22	278.29	412.98	345.51	266.55	322.8	242.34	323.95	428.31	264.92	273.97	397.7	625.73	693.46	680.38	580.52	660.68	502.04	507.95	378.19	301.21	294.31	235.14	168.94	225.06	150.59	91.87	169.79	89.88	55.09	63.25	2.8	52.67	0	3885.74	5896.14	51.7379	2036.87	1848.87	5896.14	218.905	7201.22	289.493	6937.53	275.231
41.2	WT	4 mg/kg PCP	295.03	201.54	129.02	153.78	167.27	134.1	191.16	115.09	135.21	192.32	80.31	44.15	129.31	34.71	70.81	155.3	143.09	43.38	138.28	178.26	0	43.16	63.74	50.75	28.62	53.59	12.59	33.68	16.37	93.08	21.73	63.74	16.65	126.54	0.9	58.56	1838.98	1050.79	-42.8602	1080.74	758.24	1050.79	38.5828	1518.28	100.237	1288.72	69.962
41.5	WT	4 mg/kg PCP	200.66	153.86	79.82	194.92	65.67	83.31	185.52	78.35	181.89	160.74	175.04	5.81	165.44	14.25	18.22	4.07	246.93	130.02	34.74	368.2	105.69	27.21	32.43	4.28	4.55	35.34	2.91	261.5	117.33	29.89	1.9	6.08	1.9	0	10.52	0	1565.59	1151.48	-26.4507	778.24	787.35	1151.48	46.2475	1623.4	106.185	1603	103.594
46.4	WT	4 mg/kg PCP	241.52	156.15	131.03	140.79	134.24	126.67	105.02	114.18	181.01	71.84	109.83	135.67	116.05	34.08	131.78	107.07	73.41	68.15	42.48	70.81	59.75	2.91	6.96	47.92	0.9	33.65	0	0.9	22.9	55.7	0	189.09	53.71	0	0	2.91	1647.95	761.37	-53.799	930.4	717.55	761.37	6.10689	1118.22	55.8386	875.42	22.0013
76.9	WT	4 mg/kg PCP	346.14	279.38	215.12	138.56	113.62	112.28	198.27	162.16	97.73	129.08	118.9	7.98	82.31	19.2	75.28	109.88	24.36	18.28	75.65	25.09	3.01	0	3.91	73.58	20.84	0	29	35.59	22.39	94.9	56.35	14.28	0	0	0	#NULL!	1919.22	510.55	#NULL!	#NULL!	#NULL!	#NULL!	#NULL!	#NULL!	#NULL!	#NULL!	#NULL!
77.1	WT	4 mg/kg PCP	504.28	242.59	328.29	115.99	197.69	170.26	169.41	263.98	79.89	177.63	36.69	94.6	121.96	180.43	133.7	54.89	57.51	129.44	56.12	48.21	32.3	50.62	45.97	47.2	35.75	29.15	36.01	45.3	36.01	2.91	1	0	0	33.87	52.97	#NULL!	2381.3	958.35	#NULL!	#NULL!	#NULL!	#NULL!	#NULL!	#NULL!	#NULL!	#NULL!	#NULL!
77.5	WT	4 mg/kg PCP	395.41	300.88	177.04	148.8	97.3	198.08	91.54	60.19	144.37	123.18	126.48	74.15	110.43	173	165.99	336.14	271.6	173.98	138.75	134.33	108.76	144.76	95.34	89.87	72.48	40.12	104.56	57.22	1.9	38.81	19.07	50	0	0	0	#NULL!	1937.42	1942.95	#NULL!	#NULL!	#NULL!	#NULL!	#NULL!	#NULL!	#NULL!	#NULL!	#NULL!
28.4	PCM1-KO	4 mg/kg PCP	383.37	281.6	109.55	93.52	132.29	181.2	75.03	137.24	51.85	63.02	81.98	163.4	206.92	385.27	1139.86	1094.09	1052.04	1292.25	1565.44	1478.3	1671.08	1554.51	908.33	886.45	473.64	755.85	119.02	98.2	41.04	10.67	0.9	2.01	2.69	1	0.9	23.52	1754.05	13234.5	654.513	1181.53	572.52	13234.5	2211.63	14740.5	2474.66	14733	2473.35
29.4	PCM1-KO	4 mg/kg PCP	333.03	315.76	176.42	209.59	194.78	192.99	128.25	1.9	104.81	146.39	83.57	33.93	151.8	213.97	288.19	338.37	701.81	692.33	662.28	229.24	313.64	86.09	74.68	44.99	92.45	31.25	26.81	318.58	93.08	107.56	34.83	47.05	185.96	47.65	8	0.9	1921.42	3797.39	97.6346	1422.57	498.85	3797.39	661.229	4790.61	860.331	4467.12	795.484
29.5	PCM1-KO	4 mg/kg PCP	309.13	220	167.56	83.56	76.69	155.8	55.68	83.44	61.23	13.84	55.42	1	103.45	235.32	389.88	385.12	300.11	327.93	299.67	249.13	213.6	77.9	247.06	119.49	109.17	48.17	70.74	23.31	16.28	0	0	53.2	148.45	37.62	25.72	21.44	1283.35	2948.66	129.763	1012.74	270.61	2948.66	989.635	3481.32	1186.47	3216.33	1088.55
37.4	PCM1-KO	4 mg/kg PCP	301.711	244.738	198.889	188.981	191.136	167.104	158.461	153.917	116.514	139.975	128.833	85.54	109.319	161.781	407.406	432.397	429.018	454.097	428.258	399.915	443.303	410.701	358.788	361.183	288.541	263.911	187.564	171.748	122.106	84.4506	34.5262	26.4925	39.7225	21.1112	11.3556	20.5806	2075.8	4396.17	111.782	1292.56	783.239	4396.17	461.281	5647.7	621.069	5514.49	604.062
41.1	PCM1-KO	4 mg/kg PCP	285.25	207.3	162.336	162.155	152.153	153.674	137.43	137.82	121.272	132.375	124.528	74.2772	138.629	145.294	312.914	329.469	309.284	301.614	290.635	266.158	273.954	243.283	210.841	213.086	182.805	156.591	107.565	131.729	90.4097	61.7566	28.9756	37.2044	35.5306	22.7997	15.3809	21.1097	1850.57	3035.16	64.0121	1122.87	727.703	3035.16	317.088	3905.91	436.745	3766.02	417.521
41.6	PCM1-KO	4 mg/kg PCP	129.89	217.45	181.87	145.71	243.71	176.41	91.46	145.46	101.8	183.56	225.69	30.59	41.1	241.03	822.92	715.17	701.01	638.93	324.67	147.99	129.72	162.54	228.65	246.62	137.31	6.92	17.71	116.27	142.21	4.91	43.78	0	0	0	0	0	1873.6	4400.35	134.861	1095.04	778.56	4400.35	465.191	4869.46	525.444	4825.68	519.821
46.2	PCM1-KO	4 mg/kg PCP	423.76	606.54	552.52	376.83	489.59	397.33	489.83	480.72	348.08	414.07	299.69	258.57	121.12	346.38	1120.48	1293.3	1089.2	1294.01	1230.61	952.93	959.85	606.06	581.75	674.37	560.14	302.67	470.81	109.67	178.88	115.93	60.75	76.57	46.91	0	8.04	24.31	5137.53	10270.1	99.9027	2846.57	2290.96	10270.1	348.286	12200.4	432.547	12008.2	424.154
46.3	PCM1-KO	4 mg/kg PCP	526.57	419.76	461.36	521.44	401.8	180.36	151.52	325.25	100.17	64.58	195.79	25.37	115.86	330.16	1280.13	1769.74	1687.86	1776.61	1916.12	2370.41	2968.52	3019.66	2906.05	2988.96	2765.98	2502.89	1854.42	1513.82	1027.45	417.39	26.6	35.24	8.4	1.8	7.82	100.65	3373.97	23130.1	585.545	2511.29	862.68	23130.1	2581.19	33291.9	3759.12	33212	3749.87
73.6	PCM1-KO	4 mg/kg PCP	218.43	235.84	169.42	194.21	117.15	221.95	91.21	282.49	247.51	95.63	131.84	244.59	167.53	69.9	256.09	305.29	401.5	391.17	332.69	221.61	298.22	116.92	63.76	140.35	157.9	183.64	22.34	129.52	207.94	23.59	74.02	311.95	206.89	27.24	178.47	#NULL!	2250.27	2765.03	#NULL!	#NULL!	#NULL!	#NULL!	#NULL!	#NULL!	#NULL!	#NULL!	#NULL!
75.2	PCM1-KO	4 mg/kg PCP	229.36	219.68	123.3	118.15	136.09	180.48	197.99	126.99	147.48	147.58	167.54	110.17	127.43	101.69	229.36	285.97	244.4	380.59	308.68	275	164.78	179.99	156.39	164.58	69.58	186.6	59.03	158.18	71.67	48.57	142.01	15.87	83.65	103.46	59.34	#NULL!	1904.81	2618.86	#NULL!	#NULL!	#NULL!	#NULL!	#NULL!	#NULL!	#NULL!	#NULL!	#NULL!
75.6	PCM1-KO	4 mg/kg PCP	251.56	271.49	234.65	161.66	155.95	185.96	166.39	169.02	194.95	149.72	133.09	66.28	201.47	262.54	430.21	377.82	403.49	388	335.34	347.3	149.82	144.89	177.69	240.05	78.02	117.44	96.14	78.93	18.48	17.33	22.67	11.73	91.49	3.7	0	#NULL!	2140.72	3458.62	#NULL!	#NULL!	#NULL!	#NULL!	#NULL!	#NULL!	#NULL!	#NULL!	#NULL!
76.1	PCM1-KO	4 mg/kg PCP	306.67	260.15	236.24	219.41	275.91	213.62	157.26	290.32	224.47	190.88	118.74	141.86	137.24	239.05	749.08	571.5	365.45	325.71	447.21	274.75	234.91	156.47	137.93	126.24	234.03	92.44	201.39	146.82	75.37	108.29	108.69	158.8	47.27	71.33	19.34	#NULL!	2635.53	3765.54	#NULL!	#NULL!	#NULL!	#NULL!	#NULL!	#NULL!	#NULL!	#NULL!	#NULL!
25.2	WT	6 mg/kg PCP	980	685	578	586	548	474	775	694	791	543	730	785	492	1008	1863	1881	2056	1748	1184	967	850	1040	647	679	758	571	913	1187	658	1087	532	396	497	354	324	738	8169	14415	76.4598	3851	4318	14415	233.835	21692	402.362	19589	353.659
37.2	WT	6 mg/kg PCP	212.84	124.12	206.27	103.26	164.17	205.75	134.96	135.42	116.99	94.42	78.97	61.98	75.6	119.79	244.62	258.71	278.42	207.24	165.64	166.81	197.04	168.02	189.18	137.87	80.93	91.92	142.52	147.02	65.86	78.19	110.62	51.34	52.87	133.07	197.19	100.63	1639.15	2208.94	34.7613	1016.41	622.74	2208.94	254.713	3360.47	439.626	2815.38	352.096
38.1	WT	6 mg/kg PCP	299.8	150.97	165.55	212.12	283.16	258.25	281.53	340.98	254.62	202.67	177.98	279.17	203.8	720.78	671.47	616.21	565.5	726.15	559.3	571.99	359.62	579.91	464.52	523.9	263.61	348.12	221.87	336.76	37.37	46.36	218.5	66.01	29.87	40.8	157.27	76.09	2906.8	6563.15	125.786	1369.85	1536.95	6563.15	327.024	8329.69	441.962	7817.24	408.62
41.3	WT	6 mg/kg PCP	287.02	274.53	245.13	242.5	278.92	232.01	202.08	252.72	268.91	210.89	298.67	192.07	237.27	175.51	313.42	218.3	307.17	195.02	244.42	176.36	143.04	168.76	118.67	113.54	202.84	94.48	4.7	137.22	77.98	16.41	32.39	7.82	13.89	39.71	2.54	70.97	2985.45	2411.48	-19.2256	1560.11	1425.34	2411.48	69.1863	3041.46	113.385	2945.11	106.625
42.4	WT	6 mg/kg PCP	308.18	228.87	206.13	194.25	190.03	108.67	159.31	103.22	43.64	117.22	107.38	51.93	39.49	231.62	646.06	805.04	807.97	688.09	707.31	688.63	812.69	948.64	1127.12	1290.15	1188.85	971.57	1057.56	715	846.95	648.53	664.84	769.54	583.67	370.69	246.25	366.27	1818.83	8792.81	383.432	1236.13	582.7	8792.81	1408.98	16856.3	2792.79	14221.3	2340.58
42.6	WT	6 mg/kg PCP	161.49	178.79	34.72	92.34	173.42	14.41	82.68	92.45	127.96	139.59	36.03	147.4	347.35	907.6	966.71	887.91	969.42	895.36	773.01	578.85	449.3	242.52	229.75	161.42	70.82	82.47	71.11	43.77	10.77	4.49	2.91	1.9	17.38	105.75	78.31	122.43	1281.28	7409.2	478.265	655.17	626.11	7409.2	1083.37	7898.88	1161.58	7692.63	1128.64
43.1	WT	6 mg/kg PCP	476	500	475	314	451	397	330	422	329	382	151	248	461	1001	1478	1630	1400	1296	1321	850	884	786	665	449	292	629	1236	575	577	704	533	346	400	432	433	271	4475	12221	173.095	2613	1862	12221	556.337	18378	887.003	16234	771.858
43.2	WT	6 mg/kg PCP	490.5	520.5	425.5	342	419.5	307	291.5	294	310.5	315	165	248	371	692.5	916	1008.5	829	775	864.5	532	599	538.5	399	333	213	524.5	945.5	467.5	563.5	429.5	392	282.5	304.5	314.5	406.5	252.5	4129	7858	90.3124	2505	1624	7858	383.867	12701.5	682.112	11001.5	577.432
43.6	WT	6 mg/kg PCP	167.78	238.37	224.09	210.67	180.39	222.45	192.65	209.61	160.34	152.92	139.56	135.36	231.09	363.04	420.22	592	549.83	405.19	352.87	335.29	257.11	267.91	138.24	156.93	102.92	163.42	94.64	64.89	90.4	51.66	61.32	36.61	31.18	84.71	5.95	74.01	2234.19	4069.72	82.1564	1243.75	990.44	4069.72	310.9	4857.42	390.431	4637.65	368.241
73.3	WT	6 mg/kg PCP	416.09	372.4	383.89	284.95	254.35	232.14	233.06	240.49	207.81	219.7	76.3	171.44	165.72	47.38	473.73	692.66	378.66	473.41	362.71	342.43	399.52	136.53	254.87	205.41	151.69	83.32	148.89	140.58	65.16	93.59	62.78	65.17	0	18.28	195.95	#NULL!	3092.62	3933.03	#NULL!	#NULL!	#NULL!	#NULL!	#NULL!	#NULL!	#NULL!	#NULL!	#NULL!
74.7	WT	6 mg/kg PCP	363.29	299.47	204.85	192.4	346.31	444.02	169.66	180.41	199.96	262.91	179.53	211.3	273.62	334.78	473.88	534.05	249.21	401.55	296.11	293.38	152.58	137.49	170.73	218.27	143.73	100.27	103.08	158.45	109.13	98.29	36.94	92.99	4.97	44.03	34.07	#NULL!	3054.11	3535.65	#NULL!	#NULL!	#NULL!	#NULL!	#NULL!	#NULL!	#NULL!	#NULL!	#NULL!
77.3	WT	6 mg/kg PCP	471.8	529.81	458.92	351.14	477.85	362.24	264.28	302.57	266.75	208.4	152.38	61.06	246.99	162.75	232.02	492.19	698.73	528.97	583.03	439.91	350.8	269.11	151.99	262.81	232.79	117.46	169.28	83.93	159.66	55.45	103.28	40.82	37.27	7.35	10.37	#NULL!	3907.2	4419.3	#NULL!	#NULL!	#NULL!	#NULL!	#NULL!	#NULL!	#NULL!	#NULL!	#NULL!
27.4	PCM1-KO	6 mg/kg PCP	450	350	319	377	290	416	262	423	288	287	122	206	255	784	1163	1277	1304	991	793	414	389	293	300	289	318	324	197	227	246	165	190	57	292	95	74	31	3790	8252	117.731	2202	1588	8252	419.647	10437	557.242	9729	512.657
27.5	PCM1-KO	6 mg/kg PCP	314	307	323	312	271	207	256	300	265	173	63	104	132	402	818	1594	1524	1138	1052	848	431	330	318	261	154	260	300	215	253	192	271	141	158	60	7	15	2895	8848	205.63	1734	1161	8848	662.102	10859	835.314	10222	780.448
28.4	PCM1-KO	6 mg/kg PCP	778	777	658	581	310	450	371	211	427	453	301	282	358	1092	1616	1773	1585	1553	1728	1191	1225	1225	1091	1153	943	917	683	743	799	906	654	260	324	205	187	272	5599	15590	178.443	3554	2045	15590	662.347	22211	986.112	20581	906.406
29.5	PCM1-KO	6 mg/kg PCP	600	396	408	250	329	543	282	282	312	319	175	278	64	985	2049	2114	2347	2578	1845	1840	1835	1565	661	658	865	454	220	1138	866	300	702	165	442	578	233	256	4174	18541	344.202	2526	1648	18541	1025.06	24504	1386.89	22384	1258.25
37.1	PCM1-KO	6 mg/kg PCP	365.99	409.54	239.22	270.08	338.33	249.74	447.07	336.69	339.84	285.5	333.84	200.11	201.41	581.73	571.05	861.54	1166.23	1018.27	892.7	888.94	1009.17	747.97	919.93	840.01	766.31	823.93	693.62	875.07	382.42	508.18	607.04	431.57	335.11	282.62	455.68	312.48	3815.95	9698.95	154.169	1872.9	1943.05	9698.95	399.161	15860.5	716.268	13748.5	607.572
37.3	PCM1-KO	6 mg/kg PCP	231.72	176.83	163.76	174.43	150.24	130.65	72.02	76.01	137.64	76.25	86.77	207.65	113.39	185.36	171.6	64.43	140.43	183.77	104.88	108.12	76.8	54.89	100.31	80.53	20.3	108.04	63.68	13.83	0.9	43.25	3.35	1	32.77	97.3	106.47	0	1683.97	1384.51	-17.783	1027.63	656.34	1384.51	110.944	1875.4	185.736	1634.51	149.034
37.4	PCM1-KO	6 mg/kg PCP	1070	927	748	1179	1408	1235	1091	973	886	1200	1312	625	98	1294	2275	2140	1824	1653	1188	1367	1203	1080	741	537	546	526	331	354	976	935	894	422	281	845	1018	314	12654	15400	21.7006	6567	6087	15400	152.998	22528	270.1	19068	213.258
40.1	PCM1-KO	6 mg/kg PCP	293.15	176.73	163.43	221.08	57.79	136.73	138.56	215.6	69.27	176.31	45.11	87.76	146.65	775.3	1007.43	882.17	1077.38	1034.77	969.66	837.09	685.36	495.59	591.5	448.41	339.94	146.57	23.84	69.85	17.66	55.28	46.36	7.51	59.36	42.99	16.54	34.32	1781.52	8951.31	402.454	1048.91	732.61	8951.31	1121.84	9777.21	1234.57	9604.45	1210.99
42.1	PCM1-KO	6 mg/kg PCP	932	837	734	784	689	776	714	750	537	678	390	328	575	768	1820	2391	2247	2523	2194	1952	1863	1620	1383	1522	1378	1180	1286	1411	1425	1073	731	947	1025	893	838	605	8149	20858	155.958	4752	3397	20858	514.012	33045	872.77	28611	742.243
42.2	PCM1-KO	6 mg/kg PCP	491	358	414	242	295	296	244	289	263	183	144	16	244	808	1741	2037	1889	1822	1677	1625	1607	1565	1468	1068	975	1437	1659	1065	687	472	408	409	326	317	143	4	3235	17551	442.535	2096	1139	17551	1440.91	25449	2134.33	23846	1993.59
42.3	PCM1-KO	6 mg/kg PCP	231.91	183.07	139.12	181.91	211.04	145.75	191.82	142.47	57.62	75.15	75.94	69.17	87.28	533.59	810.71	1274.03	1171.7	740.56	696.17	799.91	698.75	690.45	521.56	490.84	539.47	171.28	119.37	271.51	338.42	161.18	298.42	106.29	209.56	64.91	52.69	131.51	1704.97	8515.55	399.455	1092.8	612.17	8515.55	1291.04	10848.7	1672.16	10116.8	1552.61
42.5	PCM1-KO	6 mg/kg PCP	374.99	405.79	254.47	310.45	263.79	279.84	375.88	249.17	134.87	101.18	102.94	57.65	198.77	352.73	436.8	579.61	555.79	451.65	238.18	171.23	177.52	61.62	187.01	49.28	484.36	32.15	23.44	46.09	82.8	267.46	232.22	1	280.42	41.22	266.31	608.63	2911.02	3460.19	18.8652	1889.33	1021.69	3460.19	238.673	5217.66	410.689	4396.49	330.315
42.7	PCM1-KO	6 mg/kg PCP	215.31	146.7	77.57	106.92	140.34	69.92	87.08	120.51	44.94	9.18	23.6	107.5	80.94	416.18	452.17	435.83	511.64	435.48	433.92	402.83	593.66	810.04	714.77	694.94	413.29	489.7	253.99	225.33	221.26	301.6	90.01	235.96	34.27	29.9	155.99	310.74	1149.57	5982.4	420.403	756.76	392.81	5982.4	1422.98	8433.7	2047.02	7887.57	1907.99
73.2	PCM1-KO	6 mg/kg PCP	424.26	371.35	369.67	345.71	293.48	364.88	318.06	167.71	154.94	398.99	286.18	160.21	262.6	1354.74	1558.87	1124.91	1174.26	1559.29	757.09	381.87	488.32	372.96	399.82	238.26	112.6	214.32	104.46	138.23	56.29	53.04	159.34	36.72	3.01	103.76	65.92	#NULL!	3655.44	9672.99	#NULL!	#NULL!	#NULL!	#NULL!	#NULL!	#NULL!	#NULL!	#NULL!	#NULL!
73.4	PCM1-KO	6 mg/kg PCP	264.58	352.87	263.64	256.45	280.63	228.53	192.61	407.11	206.13	169.22	193.35	121.93	212.65	513.26	1193.91	1110.05	987.57	534.59	556.82	837.22	595.45	479.34	459.05	404.15	384.88	341.1	238.46	156.4	75.06	220.62	62.86	53.74	8.4	96.18	0	#NULL!	2937.05	7884.06	#NULL!	#NULL!	#NULL!	#NULL!	#NULL!	#NULL!	#NULL!	#NULL!	#NULL!
75.4	PCM1-KO	6 mg/kg PCP	254.29	197.54	213.19	167.42	167.79	148.9	160.89	205.77	130.59	180.76	157.17	115.57	249.79	610.14	1153.38	878.04	866.34	966.9	991.73	717.91	691.74	831.17	763.19	716.57	245.56	587.46	423.76	303.99	227.4	258.89	129.27	269.66	137.64	76.5	110.53	#NULL!	2099.88	9436.9	#NULL!	#NULL!	#NULL!	#NULL!	#NULL!	#NULL!	#NULL!	#NULL!	#NULL!
75.7	PCM1-KO	6 mg/kg PCP	121.81	143.2	127.45	113.95	265.2	232.52	102.12	227.53	96.28	78.16	103.07	115.59	70.9	177.9	572.28	831.64	766.04	691.58	760.31	537.47	562.74	762.21	175.01	266.01	189.78	49.82	189.98	37.99	61.98	179.78	38.45	61.3	18.97	1.8	0	#NULL!	1726.88	6174.09	#NULL!	#NULL!	#NULL!	#NULL!	#NULL!	#NULL!	#NULL!	#NULL!	#NULL!
78.6	PCM1-KO	6 mg/kg PCP	408.46	310.14	234.1	140.22	177.93	154.64	161.44	143.48	143.14	149.46	84.02	104.05	148.35	128.37	252.45	761.77	1069.09	999.73	751.7	585.61	384.81	94.23	191.78	89.38	60.14	110.31	163.96	51.49	93.64	12.62	79.97	98.03	105.11	94.29	98.78	#NULL!	2211.08	5457.27	#NULL!	#NULL!	#NULL!	#NULL!	#NULL!	#NULL!	#NULL!	#NULL!	#NULL!
49.3	WT	Vehicle-Vehicle	205.11	96.94	113.35	74.67	52.04	46.66	117.44	59.42	36.24	38.17	27.67	24.06	17.1	0	0	0	0	0	5.6	39.64	0	0	0	0	0	0	0	0	0	0	#NULL!	#NULL!	#NULL!	#NULL!	#NULL!	#NULL!	891.77	62.34	-93.0094	588.77	588.77	320.1	-45.6324	#NULL!	#NULL!	320.1	-45.6324
49.4	WT	Vehicle-Vehicle	257.96	98.2	108.4	113.8	96.62	86.9	119.17	62.08	167.82	67.17	53.83	10.13	71.42	52.1	2.56	15.36	0	0	0	0	0	0	46.13	101.88	8.62	0	0	0	0	0	#NULL!	#NULL!	#NULL!	#NULL!	#NULL!	#NULL!	1242.08	289.45	-76.6963	761.88	761.88	621.64	-18.4071	#NULL!	#NULL!	630.26	-17.2757
49.6	WT	Vehicle-Vehicle	366.03	162.98	192.46	164.48	138.6	56.73	115.95	54.98	73.11	22.97	6.38	17.2	39.52	2.91	73.42	0	20.16	0	2.04	0	0	0	0	18.34	32.82	0	0	0	0	0	#NULL!	#NULL!	#NULL!	#NULL!	#NULL!	#NULL!	1371.87	156.39	-88.6002	1081.28	1081.28	426.6	-60.5468	#NULL!	#NULL!	459.42	-57.5115
49.7	WT	Vehicle-Vehicle	463.47	270.13	382.1	163.79	204.78	113.3	155.75	94.56	83.65	123.17	133.37	90.4	33.21	1	0.9	64.93	0	23.09	63.35	0	0	0	0	116.82	52.83	9.25	0	0	0	0	#NULL!	#NULL!	#NULL!	#NULL!	#NULL!	#NULL!	2278.47	303.3	-86.6884	1597.57	1597.57	804.03	-49.6717	#NULL!	#NULL!	866.11	-45.7858
53.1	WT	Vehicle-Vehicle	313.98	201.09	174.97	165.26	175.37	59.32	200.1	49.56	88.27	62.51	93.35	60.48	28.92	12.66	5.88	4.7	7.98	5.3	61.63	44.65	82.51	20.35	45.45	7.5	17.66	0	0	0	0	0	#NULL!	#NULL!	#NULL!	#NULL!	#NULL!	#NULL!	1644.26	327.53	-80.0804	1089.99	1089.99	619.71	-43.1453	#NULL!	#NULL!	637.37	-41.5252
53.4	WT	Vehicle-Vehicle	238.32	217.52	254.04	176.84	160.81	118.57	134.99	119.77	55.97	172.83	51.8	17.78	4.55	19.56	0	0	0	89.29	30.75	0	0	0	0	0	0	0	0	0	0	14.44	#NULL!	#NULL!	#NULL!	#NULL!	#NULL!	#NULL!	1719.24	144.15	-91.6155	1166.1	1166.1	666.54	-42.8402	#NULL!	#NULL!	680.98	-41.6019
54.2	WT	Vehicle-Vehicle	335.25	143.5	201.35	78.87	213.77	166.26	40.48	100.63	59.01	119.83	30.29	89.73	9.9	112.74	15.09	6.6	0	0	0	0	71.7	76.13	82.48	17.08	1	0.9	0	0	0	0	#NULL!	#NULL!	#NULL!	#NULL!	#NULL!	#NULL!	1578.97	391.72	-75.1914	1139	1139	584.3	-48.7006	#NULL!	#NULL!	586.2	-48.5338
48.1	PCM1-KO	Vehicle-Vehicle	452.07	325.37	285.38	145.21	116.84	187.54	149.62	72.76	71.37	98.23	100.12	49.5	105.82	51.57	13.46	125.68	3.8	4.6	91.47	1	0	7.08	0	0	0	0	0	0	49.92	14.79	#NULL!	#NULL!	#NULL!	#NULL!	#NULL!	#NULL!	2054.01	404.48	-80.3078	1512.41	1512.41	846.53	-24.0277	#NULL!	#NULL!	911.24	-39.7491
49.5	PCM1-KO	Vehicle-Vehicle	454.744	246.449	270.541	238.401	250.179	188.227	219.663	143.317	160.66	142.217	147.089	178.679	124.881	88.7486	50.1114	49.76	34.6943	24.5529	36.7729	15.3857	0	36.94	41.93	0	47.61	0	0	0	0	0	#NULL!	#NULL!	#NULL!	#NULL!	#NULL!	#NULL!	2640.17	503.777	-80.9187	1648.54	1648.54	1364.37	-17.2376	#NULL!	#NULL!	1411.98	-14.3496
50.4	PCM1-KO	Vehicle-Vehicle	462.33	538.61	551.34	723.68	648.72	365.7	280.66	218.27	250.38	198.96	339.76	490.07	219.17	159.03	111.62	18	32.19	0	0	0	37.39	67.05	91.03	76.18	0	51.05	0	0	0	0	#NULL!	#NULL!	#NULL!	#NULL!	#NULL!	#NULL!	5068.48	811.66	-83.9861	3290.38	3290.38	2318.11	-29.5489	#NULL!	#NULL!	2369.16	-27.9974
54.1	PCM1-KO	Vehicle-Vehicle	342.22	153.51	176.21	104.85	89.76	169.11	215.28	78.54	115.17	87.8	42.8	139.59	88.4	41.98	3.19	4.7	0	1.8	0	0	0	0	0	0	0	0	0	0	0	0	#NULL!	#NULL!	#NULL!	#NULL!	#NULL!	#NULL!	1714.84	140.07	-91.8319	1035.66	1035.66	819.25	-20.8959	#NULL!	#NULL!	819.25	-20.8959
54.3	PCM1-KO	Vehicle-Vehicle	446.98	192.02	236.45	160.47	224.41	121.41	240.43	170.15	211.52	116.59	76.33	127.49	239.17	117.23	76.04	68.48	134.34	106.92	125.65	104.8	100.09	172.26	112.95	83.9	24.79	28.91	3.05	19.6	0	0	#NULL!	#NULL!	#NULL!	#NULL!	#NULL!	#NULL!	2324.25	1441.83	-37.9658	1381.74	1381.74	1684.69	21.9253	#NULL!	#NULL!	1761.04	27.4509
56.6	PCM1-KO	Vehicle-Vehicle	726.99	359.27	246.33	239.81	289.27	278.67	325.77	329.11	225.71	395.25	343.57	200.15	163.61	161.94	79.95	102.63	57.38	53.74	31.15	1.9	29.38	19.14	42.69	7.75	2.8	0	0	23.56	0	0	#NULL!	#NULL!	#NULL!	#NULL!	#NULL!	#NULL!	3959.9	751.26	-81.0283	2140.34	2140.34	2438.81	13.945	#NULL!	#NULL!	2465.17	15.1766
56.8	PCM1-KO	Vehicle-Vehicle	415.91	259.25	231.6	199.03	296.95	129.16	242.02	75.14	242.38	51.82	73.46	240.36	5.09	62.95	66.52	9.4	15.15	4.81	9.14	0	0.9	0	0	51.95	9.31	0	0	0	0	0	#NULL!	#NULL!	#NULL!	#NULL!	#NULL!	#NULL!	2457.08	225.91	-90.8058	1531.9	1531.9	1089.1	-28.9053	#NULL!	#NULL!	1098.41	-28.2975
[truncated: 1 more columns]

## Sheet: 2D
Prepulse inhibition
	Genotype: 1=WT 2=PCM1-/-
Mouse	Genotype	Null	db4PPI	db8PPI	db12PPI
638.4	WT	17.75	10.47	44.07	60.01
694.2	WT	11.81	19.95	61.68	73.1
694.4	WT	15.14	33.42	48.42	84.82
742.3	WT	5.28	-8.81	31.03	33.77
745.1	WT	4.7619	16.8433	34.7108	32.9702
745.5	WT	5.47619	1.39478	-3.94178	18.3141
745.8	WT	9.2619	6.43692	62.5231	74.56
746.2	WT	11.7619	44.4255	15.168	23.3222
777.1	WT	9.78	-15.25	7.64	44.51
777.2	WT	8.02381	30.8374	54.0258	50.8857
812.5	WT	18.06	-5.73	2.14	44.48
820.4	WT	4.52381	39.9771	26.4686	54.1257
609.1	PCM1-/-	18.31	-26.13	-5.48	0.59
638.3	PCM1-/-	20.33	-36.97	-8.45	40.69
730.2	PCM1-/-	8.90476	28.9562	25.8735	35.4494
730.3	PCM1-/-	8.42857	-4.49693	-11.3558	8.55678
730.4	PCM1-/-	12.5952	24.3373	46.493	31.5791
742.2	PCM1-/-	5.81	-10.28	1.54	7.09
745.6	PCM1-/-	10.7381	-7.43278	-18.8338	9.38218
777.3	PCM1-/-	6.67	14.2	17.04	32.13
812.1	PCM1-/-	12.72	-20.14	51.92	65.18
820.1	PCM1-/-	3.80952	49.1405	31.0357	52.0366
746.1	PCM1-/-	21.5	-17.4753	-12.106	14.3696

[truncated: 26 more sheets: 2E, 2F, 2G, 3CD, 4C, 4D, 4E_F, 4G, 5C, S1B, S1C, S1F, S2B, S2D, S2F, S2G, S3A-F, S4A-F, S6AB, S6C …]
